# Supplementary material for: Trans-Scale Insights into Variability in Radiation Cancer Risk Across Tissues, Individuals, and Species
Source: Biology (Basel). 2025 Aug 9;14(8):1025. doi: 10.3390/biology14081025 (PMC12383347; doi:10.3390/biology14081025)
Supplement: Supplementary file 1 [file biology-14-01025-s001.zip]

Archive with 1 entries (1 files):
- biology-3747584-supplementary.xlsx
