# Supplementary material for: Trans-Scale Insights into Variability in Radiation Cancer Risk Across Tissues, Individuals, and Species
Source: Biology (Basel). 2025 Aug 9;14(8):1025. doi: 10.3390/biology14081025 (PMC12383347; doi:10.3390/biology14081025)
Supplement: Supplementary file 1 [file biology-14-01025-s001.zip › biology-3747584-supplementary.xlsx]

## Sheet: Fig4a
Site	Baseline /100K (Japan 1995)*	EAR/Gy/10K	Lower 95CI	Upper 95CI	Bar, lower	Bar, upper
Oral/pharynx	4.05568	0.56	0.2	1.2	0.36	0.64
Esophagus	5.61671	0.58	0.18	1.1	0.4	0.52
Stomach	44.4261	9.5	6.1	14	3.4	4.5
Colon	22.3069	8	4.4	12	3.6	4
Rectum	12.7641	0.56	-0.13	1.4	0.69	0.84
Liver	18.2692	4.3	0	7.2	4.3	2.9
GB/Biliary	6.16094	-0.01	-0.1	0.51	0.09	0.52
Pancreas	6.97492	0.46	-0.13	1.5	0.59	1.04
Lung	23.1971	7.5	5.1	10	2.4	2.5
Skin	2.57829	0.35	0.03	1.1	0.32	0.75
Breast (female)	44.3012	9.2	6.8	12	2.4	2.8
Uterus	13.7112	0.56	0	1.9	0.56	1.34
Ovary	6.53544	0.61	0.02	1.3	0.59	0.69
Prostate	11.5576	0.34	-0.64	1.6	0.98	1.26
Renal Cell	4.14188	0.08	-0.16	0.44	0.24	0.36
Bladder	4.84624	3.2	1.1	5.4	2.1	2.2
Brain/CNS	2.37255	0.51	0.17	0.95	0.34	0.44
Thyroid	3.7217	1.2	0.5	2.2	0.7	1

## Sheet: Fig4b
Site	Baseline /100K (Japan 1995)*	ERR/Gy	Lower 95CI	Upper 95CI	Lower bar	Upper bar
Oral/pharynx	4.05568	0.47	0.1	0.97	0.37	0.5
Esophagus	5.61671	0.3	0.05	0.65	0.25	0.35
Stomach	44.4261	0.33	0.2	0.47	0.13	0.14
Colon	22.3069	0.63	0.34	0.98	0.29	0.35
Rectum	12.7641	0.025	-0.087	0.14	0.112	0.115
Liver	18.2692	0.58	0.27	0.95	0.31	0.37
GB/biliary	6.16094	-0.02	-0.25	0.3	0.23	0.32
Pancreas	6.97492	0.45	0.07	0.92	0.38	0.47
Lung	23.1971	0.81	0.51	1.18	0.3	0.37
Laryngeal	1.50384	0.05	-0.25	0.65	0.3	0.6
Skin	2.57829	0.74	0.37	1.2	0.37	0.46
Breast (female)	44.3012	1.12	0.73	1.59	0.39	0.47
Uterine corpus	4.67738	0.73	0.03	1.87	0.7	1.14
Uterine cervix	9.03384	0	-0.22	0.31	0.22	0.31
Ovary	6.53544	0.3	-0.22	1.11	0.52	0.81
Prostate	11.5576	0.57	0.21	1	0.36	0.43
Urinary tract	4.84624	1.4	0.82	2.1	0.58	0.7
Brain/CNS	2.37255	1.4	0.61	2.57	0.79	1.17
Thyroid	3.7217	1.28	0.59	2.7	0.69	1.42
Multiple myeloma	1.44181	0.38	-0.23	1.36	0.61	0.98
Leukemia	4.62641	1.74

## Sheet: Fig4cd
Tissue	Baseline	SE	ERR/Gy	EAR/Gy
Liver	0.197	0.012	1.739	0.342583
Pituitary	0.08	0.01	2.306	0.18448
Lung	0.059	0.008	3.958	0.233522
Bone	0.0068	0.0028	1.487	0.0101116
Ovary	0.0181	0.0045	26.84	0.485804

## Sheet: Fig5a
Site	Baseline F:M	EAR/Gy F:M
Stomach	0.407652	1.03191
Colon	0.597181	0.230769
Liver	0.281412	0.328125
Lung	0.292277	1.51667
Skin	0.867777	0.842105
Bladder	0.222099	0.684211
Thyroid	4.38129	3.8

## Sheet: Fig5b
Site	Baselike F:M	ERR/Gy F:M
Stomach	0.403426	2.25
Colon	0.589151	0.649351
Rectum	0.479677	3.72727
Liver	0.303802	1.52174
Pancreas	0.536587	5.92308
Lung	0.292812	2.85714
Urinary tract	0.228525	3.4375
Brain/CNS	0.832731	0.313008
NHL	0.62083	0.0434783

## Sheet: Fig5cd
	Baseline F:M ratio	Radiation (Cox) F:M ratio	Radiation (EAR)	F:M ratio
Myeloid leukemia	0.952381	0.485437	0.462321
Lymphoma	0.806452	1.78571	1.44009
Lung	0.348432	1.36986	0.477304
Liver	0.215517	2.04082	0.439831
Soft tissue	1.44928	0.719424	1.04264
